# Supplementary material for: Autoimmune conditions and gastric cancer risk in a population-based study in the United Kingdom
Source: Br J Cancer. 2024 May 22;131(1):138–48. doi: 10.1038/s41416-024-02714-7 (PMC11231143; doi:10.1038/s41416-024-02714-7)
Supplement: Supplementary file 1 — Supplemental Material [file 41416_2024_2714_MOESM1_ESM.xlsx]

## Sheet: Index
	Supplementary Materials for Autoimmune Conditions and Gastric Cancer Risk in a Population-based Study in the United Kingdom
	Authors: John D. Murphy1, Shahinaz M. Gadalla1, Lesley A. Anderson2, Charles S. Rabkin1, Chris R. Cardwell3, Minkyo Song1,4*, M. Constanza Camargo1*
	1Division of Cancer Epidemiology and Genetics, National Cancer Institute, National Institutes of Health, Department of Health and Human Services, Bethesda, MD, USA
	2Centre for Health Data Science, Institute of Applied Health Sciences, University of Aberdeen, Aberdeen, UK
	3School of Medicine, Dentistry and Biomedical Sciences, Queen's University Belfast, Belfast, UK
	4Laboratory of Epidemiology and Population Sciences, National Institute on Aging, National Institute of Health, Baltimore, MD, USA
	*These authors jointly supervised this work.
	Index
	Supplementary Table 1.	List of MEDCODES and Read Codes used to define autoimmune conditions and smoking exposure
	Supplementary Table 2.	List of MEDCODES and Read Codes used to define gastric cancer subtypes
	Supplementary Table 3.	Association between autoimmune conditions and gastric cancer adjusted for pernicious anaemia in the Clinical Practice Research Datalink (n=72,273)
	Supplementary Table 4.	Complete case analysis of the association between autoimmune conditions and gastric cancer in the Clinical Practice Research Datalink (n=44,762)
	Supplementary Table 5.	Sensitivity analysis with exposure defined as having at least two diagnoses of the same autoimmune condition before index date (n = 72,273)
	Supplementary Table 6.	Comparison of associations between autoimmune conditions and gastric cancer in prospective studies and fixed effect meta-analysis
	Supplementary Table 7.	Comparison of associations between autoimmune conditions and pernicious anaemia in prospective studies and fixed effect meta-analysis

## Sheet: Sup Table 1
Supplementary Table 1. List of MEDCODES and Read Codes used to define autoimmune conditions and smoking exposure
Medcode	Read Code	Read Term
Addison's disease
35760	A176.00	Tuberculosis of adrenal glands - Addison's disease
69198	F395000	Myopathy due to Addison's disease
4481	C154100	Addison's disease
12227	C154600	Addisonian crisis
4042	C154011	Addisonian crisis
35504	1271.11	FH: Addisonian anaemia
2813	D010.11	Addison's anaemia
43631	M210.11	Addison's keloid
Amyotrophic lateral sclerosis
36433	F152000	Amyotrophic lateral sclerosis
109020	7Q04100	Amyotrophic lateral sclerosis drugs Band 1
Ankylosing spondylitis
93639	388p.00	BASDAI - Bath ankylosing spondylitis disease activity index
42405	N045000	Juvenile ankylosing spondylitis
2184	N100.00	Ankylosing spondylitis
34497	12I7.00	FH: Ankylosing spondylitis
37400	2377	O/E - ankyl.spondyl.chest def.
Aplastic anemia
69061	D200011	Constitutional aplastic anaemia without malformation
37539	D2...00	Aplastic and other anaemias
69379	D200y00	Other specified constitutional aplastic anaemia
43166	D201100	Aplastic anaemia due to drugs
15658	D201.00	Acquired aplastic anaemia
70128	D201311	Radiation aplastic anaemia
21723	D201z00	Acquired aplastic anaemia NOS
16108	D201000	Aplastic anaemia due to chronic disease
15422	D20..00	Aplastic anaemia
41142	D204.00	Idiopathic aplastic anaemia
69027	D200.00	Constitutional aplastic anaemia
68087	D20z.00	Aplastic anaemia NOS
57859	D201200	Aplastic anaemia due to infection
102848	D200200	Constitutional aplastic anaemia with malformation
66239	D201400	Aplastic anaemia due to toxic cause
Autoimmune haemolytic anaemia
57897	D111.00	Non-autoimmune haemolytic anaemia
39876	D110z00	Autoimmune haemolytic anaemia NOS
99308	D111y00	Other specified non-autoimmune haemolytic anaemia
94214	D111z00	Non-autoimmune haemolytic anaemia NOS
100388	Dyu1500	[X]Other autoimmune haemolytic anaemias
3818	D110.00	Autoimmune haemolytic anaemias
31734	D110400	Drug-induced autoimmune haemolytic anaemia
Autoimmune hepatitis
18652	J63B.00	Autoimmune hepatitis
7957	J614111	Autoimmune chronic active hepatitis
Behcet's disease
62867	N012x00	Arthropathy in Behcet's syndrome of multiple sites
71206	N012000	Arthropathy in Behcet's syndrome of unspecified site
34780	K425200	Ulceration of vulva in Behcet's disease
16235	AD61.00	Behcet's syndrome
68729	N012.00	Arthropathy in Behcet's syndrome
58818	N012011	Behcet's syndrome arthropathy
100365	N012700	Arthropathy in Behcet's syndrome of the ankle and foot
Celiac disease
103379	8IAp.00	Coeliac disease annual review declined
45925	ZC2C200	Dietary advice for coeliac disease
106282	9mB..00	Coeliac disease monitoring invitation
9564	68W1.00	Coeliac disease screen
94512	68W3.00	Coeliac disease autoantibody screen negative
63195	J690100	Acquired coeliac disease
6757	ZV7y700	[V]Investigation for coeliac disease
107371	12E6.00	FH: Coeliac disease
44310	J690z00	Coeliac disease NOS
62397	J690000	Congenital coeliac disease
1515	J690.00	Coeliac disease
106326	9mB1.00	Coeliac disease monitoring invitation first letter
98297	68W4.00	Coeliac disease autoantibody profile positive
102315	6648	Coeliac disease monitoring
102617	6648000	Coeliac disease annual review
Chronic rheumatic heart disease
48189	G00..00	Rheumatic fever without heart involvement
20001	G1z..00	Chronic rheumatic heart disease NOS
73540	G01y.00	Other acute rheumatic heart disease
44756	G01..00	Rheumatic fever with heart involvement
57980	G1yz.00	Other and unspecified rheumatic heart disease
68849	G01z.00	Acute rheumatic heart disease NOS
59854	G1yzz00	Other rheumatic heart disease NOS
100051	Gyu0000	[X]Other acute rheumatic heart disease
69995	G020.00	Rheumatic chorea with heart involvement
15643	G1y..00	Other specified chronic rheumatic heart disease
105615	G01yz00	Other acute rheumatic heart disease NOS
9312	G1...00	Chronic rheumatic heart disease
53878	G1yz000	Rheumatic heart disease unspecified
63252	G021.00	Rheumatic chorea without mention of heart involvement
107462	GA...00	Rheumatic heart disease
Crohn's disease
28476	J400200	Crohn's disease of the terminal ileum
13232	12E5.00	FH: Crohn's disease
9359	J400z00	Crohn's disease of the small bowel NOS
11337	ZR3S.00	Crohn's disease activity index
39037	J401200	Exacerbation of Crohn's disease of large intestine
66238	J400300	Crohn's disease of the ileum unspecified
59994	J40z.11	Crohn's disease NOS
20688	J401z00	Crohn's disease of the large bowel NOS
29616	J08z900	Orofacial Crohn's disease
69959	Jyu4000	[X]Other Crohn's disease
12575	N045300	Juvenile arthritis in Crohn's disease
6538	J401z11	Crohn's colitis
39278	J400400	Crohn's disease of the ileum NOS
593	J40..11	Crohn's disease
36913	J400500	Exacerbation of Crohn's disease of small intestine
11286	J40..00	Regional enteritis - Crohn's disease
11119	ZR3S.11	CDAI - Crohn's disease activity index
20480	N031100	Arthropathy in Crohn's disease
Discoid lupus erythematosus
2667	M154100	Discoid lupus erythematosus
94751	F4D3300	Eyelid discoid lupus erythematosus
Diabetes mellitus (type I)
91943	C10EC11	Type I diabetes mellitus with polyneuropathy
95992	C108A11	Type I diabetes mellitus without complication
93878	C10E511	Type I diabetes mellitus with ulcer
96235	C10E911	Type I diabetes mellitus maturity onset
99231	C108B11	Type I diabetes mellitus with mononeuropathy
66145	C10EN11	Type I diabetes mellitus with ketoacidotic coma
12455	C10E.11	Type I diabetes mellitus
108360	C10P000	Type I diabetes mellitus in remission
102704	66At000	Type I diabetic dietary review
49949	C10E411	Unstable type I diabetes mellitus
62352	C108H11	Type I diabetes mellitus with arthropathy
102112	C10E611	Type I diabetes mellitus with gangrene
62613	C10EA11	Type I diabetes mellitus without complication
51957	C108511	Type I diabetes mellitus with ulcer
46850	C108811	Type I diabetes mellitus - poor control
91942	C10E311	Type I diabetes mellitus with multiple complications
109837	C10E011	Type I diabetes mellitus with renal complications
66872	C108D11	Type I diabetes mellitus with nephropathy
49146	C108211	Type I diabetes mellitus with neurological complications
60208	C108J11	Type I diabetes mellitus with neuropathic arthropathy
38161	C108711	Type I diabetes mellitus with retinopathy
105337	C10E811	Type I diabetes mellitus - poor control
102620	C10EL11	Type I diabetes mellitus with persistent microalbuminuria
61344	C108011	Type I diabetes mellitus with renal complications
24423	C108.13	Type I diabetes mellitus
95343	C10E711	Type I diabetes mellitus with retinopathy
108724	C10EQ11	Type I diabetes mellitus with gastroparesis
97894	C10EP11	Type I diabetes mellitus with exudative maculopathy
63017	C108911	Type I diabetes mellitus maturity onset
99311	C10E111	Type I diabetes mellitus with ophthalmic complications
62209	C10EM11	Type I diabetes mellitus with ketoacidosis
17545	C108F11	Type I diabetes mellitus with diabetic cataract
42729	C108E11	Type I diabetes mellitus with hypoglycaemic coma
108007	C108311	Type I diabetes mellitus with multiple complications
18642	C10EH00	Type 1 diabetes mellitus with arthropathy
47649	C10E100	Type 1 diabetes mellitus with ophthalmic complications
42831	C10E200	Type 1 diabetes mellitus with neurological complications
10692	C10EM00	Type 1 diabetes mellitus with ketoacidosis
69993	C10E600	Type 1 diabetes mellitus with gangrene
47582	C10E000	Type 1 diabetes mellitus with renal complications
98392	C10C.12	Maturity onset diabetes in youth type 1
21983	C108012	Type 1 diabetes mellitus with renal complications
46301	C10EC00	Type 1 diabetes mellitus with polyneuropathy
18683	C10E500	Type 1 diabetes mellitus with ulcer
10418	C10ED00	Type 1 diabetes mellitus with nephropathy
45914	C108812	Type 1 diabetes mellitus - poor control
85660	66An.00	Diabetes type 1 review
35288	C10E800	Type 1 diabetes mellitus - poor control
68105	C10EB00	Type 1 diabetes mellitus with mononeuropathy
22871	C10EP00	Type 1 diabetes mellitus with exudative maculopathy
104453	66At011	Type 1 diabetic dietary review
30294	C10EL00	Type 1 diabetes mellitus with persistent microalbuminuria
69676	C10EA00	Type 1 diabetes mellitus without complication
61829	C108212	Type 1 diabetes mellitus with neurological complications
40682	C10E900	Type 1 diabetes mellitus maturity onset
47650	C10E300	Type 1 diabetes mellitus with multiple complications
18230	C108J12	Type 1 diabetes mellitus with neuropathic arthropathy
41049	C108712	Type 1 diabetes mellitus with retinopathy
30323	C10EK00	Type 1 diabetes mellitus with persistent proteinuria
93468	C10EG00	Type 1 diabetes mellitus with peripheral angiopathy
68390	C108512	Type 1 diabetes mellitus with ulcer
17858	C108.12	Type 1 diabetes mellitus
54008	C10EJ00	Type 1 diabetes mellitus with neuropathic arthropathy
49554	C10EF00	Type 1 diabetes mellitus with diabetic cataract
40837	C10EN00	Type 1 diabetes mellitus with ketoacidotic coma
43921	C10E400	Unstable type 1 diabetes mellitus
97446	C108912	Type 1 diabetes mellitus maturity onset
39070	C10EE00	Type 1 diabetes mellitus with hypoglycaemic coma
97474	C108412	Unstable type 1 diabetes mellitus
70766	C108E12	Type 1 diabetes mellitus with hypoglycaemic coma
18387	C10E700	Type 1 diabetes mellitus with retinopathy
1549	C10E.00	Type 1 diabetes mellitus
55239	C10EQ00	Type 1 diabetes mellitus with gastroparesis
109628	C10P011	Type 1 diabetes mellitus in remission
102740	C108112	Type 1 diabetes mellitus with ophthalmic complications
Erythema nodosum
65391	M154300	Lupus erythematosus nodularis
1524	M152.00	Erythema nodosum
Grave's disease
5257	C020.12	Graves' disease
Guillain-Barré syndrome
1607	F370000	Guillain-Barre syndrome
Hashimoto's thyroiditis
3436	C052.12	Hashimoto's disease
3857	C052.11	Autoimmune thyroiditis
95335	Cyu1400	[X]Other chronic thyroiditis
65444	C05y.00	Other and unspecified chronic thyroiditis
26833	C052.00	Chronic lymphocytic thyroiditis
65907	C05y400	Chronic thyroiditis with transient thyrotoxicosis
Immune thrombocytopenic purpura
5144	D313.12	Idiopathic thrombocytopenic purpura
12234	D313000	Idiopathic thrombocytopenic purpura
5181	D313012	ITP - idiopathic thrombocytopenic purpura
31560	B937.12	Idiopathic thrombocythaemia
17386	B937500	Idiopathic thrombocythaemia
30043	BBs4.00	[M]Idiopathic thrombocythaemia
16420	42P2.11	Auto-immune thrombocytopenia
Localized scleroderma
57217	43aA.00	Pm-1 - Polymyositis-scleroderma antibody level
73485	M210000	Unspecified circumscribed scleroderma
55601	F396600	Myopathy due to scleroderma
3670	N001.00	Scleroderma
13248	12I3.00	FH: Scleroderma
107382	K0J0.00	Renal involvement in scleroderma
72288	M210z00	Circumscribed scleroderma NOS
24641	M210.00	Circumscribed scleroderma
25463	M210400	Linear scleroderma
Multiple sclerosis
109049	9mD0.00	Multiple sclerosis monitoring first letter
96291	F204.00	Benign multiple sclerosis
23730	F202.00	Generalised multiple sclerosis
69886	F201.00	Multiple sclerosis of the spinal cord
13271	1292	FH: Multiple sclerosis
98835	8Cc0.00	Management of multiple sclerosis in onset phase
48527	9kG..00	Spec serv for pat with multiple sclerosis - enh serv admin
106307	9mD..00	Multiple sclerosis monitoring administration
97487	8Cc1.00	Management of multiple sclerosis in early disease phase
44985	666A.00	Multiple sclerosis review
40344	F200.00	Multiple sclerosis of the brain stem
95864	8Cc2.00	Management of multiple sclerosis in stable disability phase
103740	8Hkv.00	Referral to community multiple sclerosis team
107391	1JA3.00	Suspected multiple sclerosis
95972	F207.00	Relapsing and remitting multiple sclerosis
20493	F20z.00	Multiple sclerosis NOS
50161	8CS1.00	Multiple sclerosis care plan agreed
109302	9mD1.00	Multiple sclerosis monitoring second letter
684	F20..00	Multiple sclerosis
2298	F203.00	Exacerbation of multiple sclerosis
96246	F208.00	Secondary progressive multiple sclerosis
96607	F206.00	Primary progressive multiple sclerosis
98521	8Cc4.00	Management of multiple sclerosis in palliative phase
100503	8IAb.00	Multiple sclerosis review declined
43232	666B.00	Multiple sclerosis multidisciplinary review
100165	ZRVE.00	Kurtzke multiple sclerosis rating scale
Myasthenia gravis
27515	F380z00	Myasthenia gravis NOS
66740	F380100	Juvenile or adult myasthenia gravis
55634	Q442.00	Neonatal myasthenia gravis
5655	F380.00	Myasthenia gravis
Pernicious anemia
56973	F381500	Myasthenic syndrome due to pernicious anaemia
2464	D010.00	Pernicious anaemia
55370	D010.12	Biermer's congenital pernicious anaemia
Polyarteritis nodosa
47465	F371100	Polyneuropathy in polyarteritis nodosa
57888	F396300	Myopathy due to polyarteritis nodosa
58750	K01x300	Nephrotic syndrome in polyarteritis nodosa
68136	G75z.00	Polyarteritis nodosa and allied conditions NOS
1471	G750.00	Polyarteritis nodosa
62323	G75..00	Polyarteritis nodosa and allied conditions
Polymyalgia rheumatica
29472	N200.00	Giant cell arteritis with polymyalgia rheumatica
1408	N20..00	Polymyalgia rheumatica
Polymyositis or dermatomyositis
42940	H57y100	Lung disease with polymyositis
57217	43aA.00	Pm-1 - Polymyositis-scleroderma antibody level
91559	N003100	Dermatopolymyositis in neoplastic disease
28316	N003X00	Dermatopolymyositis, unspecified
93927	N231400	Polymyositis ossificans
15511	N004.00	Polymyositis
95437	Nyu4E00	[X]Dermatopolymyositis, unspecified
4908	N003.00	Dermatomyositis
32649	N003000	Juvenile dermatomyositis
53862	Nyu4400	[X]Other dermatomyositis
40387	N003.11	Poikilodermatomyositis
Primary biliary cirrhosis
5638	J616000	Primary biliary cirrhosis
58630	J616z00	Biliary cirrhosis NOS
91591	J616200	Biliary cirrhosis of children
9494	J616.00	Biliary cirrhosis
Primary sclerosing cholangitis
15425	J661700	Primary sclerosing cholangitis
44791	J661900	Sclerosing cholangitis unspecified
Psoriasis
2945	M161B00	Psoriasis plantaris
21633	M161500	Psoriasis geographica
105229	M166.00	Palmoplantar pustular psoriasis
28813	M162A00	Large plaque parapsoriasis
8014	M161A00	Psoriasis palmaris
19150	M162900	Small plaque parapsoriasis
107494	M161J00	Flexural psoriasis
65878	M162000	Parapsoriasis unspecified
3733	M16..00	Psoriasis and similar disorders
18755	M161400	Psoriasis discoidea
3193	M161600	Guttate psoriasis
50057	M162100	Parapsoriasis acuta
11761	M16y000	Scalp psoriasis
59107	Nyu1300	[X]Other psoriatic arthropathies
65839	M161700	Psoriasis gyrata
24136	M161C00	Psoriasis punctata
42008	M161300	Psoriasis diffusa
48610	M162600	Parapsoriasis papulata
30210	M161F00	Psoriasis vulgaris
26368	M160000	Psoriasis spondylitica
66711	Myu3000	[X]Other psoriasis
17094	M161H00	Erythrodermic psoriasis
172	M161z00	Psoriasis NOS
30272	M161200	Psoriasis circinata
96046	Myu3100	[X]Other parapsoriasis
41149	M16y.00	Other psoriasis and similar disorders
14997	M162700	Parapsoriasis varioliformis
3437	14F2.00	H/O: psoriasis
30975	M16z.00	Psoriasis and similar disorders NOS
96880	M160.11	Psoriatic arthritis
20222	M161E00	Psoriasis universalis
32149	M160100	Distal interphalangeal psoriatic arthropathy
21104	M161100	Psoriasis annularis
106363	38Gg.00	Psoriasis area and severity index
13231	12H2.00	FH: Psoriasis
67436	M162400	Parapsoriasis herpetiformis
28456	N045200	Juvenile arthritis in psoriasis
4231	M161D00	Pustular psoriasis
162	M161000	Psoriasis unspecified
3236	M162.00	Parapsoriasis
476	M160.00	Psoriatic arthropathy
60169	M161900	Psoriasis ostracea
44216	M162z00	Parapsoriasis NOS
93511	M161F11	Chronic large plaque psoriasis
18861	M162500	Parapsoriasis lichenoides
48257	M161800	Psoriasis inveterata
22501	M161.00	Other psoriasis
45159	M162300	Parapsoriasis guttata
12500	M160z00	Psoriatic arthropathy NOS
Pure red cell aplasia
7225	D200312	Congenital pure red cell aplasia
40244	D203.00	Transient acquired pure red cell aplasia
30994	D201800	[X]Pure red cell aplasia
71965	D202.00	Chronic acquired pure red cell aplasia
69269	D20X.00	Acquired pure red cell aplasia, unspecified
Reiter's disease
2194	A993.11	Reiter's syndrome
8103	A993.00	Reiter's disease / syndrome
49812	N011.12	Arthropathy in Reiter's disease
68933	N01w600	Reactive arthropathy of MCP joint
8017	N013.00	Postdysenteric reactive arthropathy
62953	N011.00	Sexually acquired reactive arthropathy
58590	N01w500	Reactive arthropathy of wrist
73438	N011600	Sexually acquired reactive arthropathy of the lower leg
107847	N013x00	Postdysenteric reactive arthropathy of multiple sites
103289	N01wH00	Reactive arthropathy of 1st MTP joint
98710	N011400	Sexually acquired reactive arthropathy of the hand
3936	N01w.00	Reactive arthropathy, unspecified
70741	N011z00	Sexually acquired reactive arthropathy NOS
94911	N01wA00	Reactive arthropathy of sacro-iliac joint
22634	N038.00	Reactive arthropathies
103172	N01w800	Reactive arthropathy of DIP joint of finger
107875	N01wJ00	Reactive arthropathy of lesser MTP joint
68096	N013700	Postdysenteric reactive arthropathy of the ankle and foot
33790	N01w900	Reactive arthropathy of hip
99398	N01w100	Reactive arthropathy of sternoclavicular joint
50465	N01wD00	Reactive arthropathy of ankle
53817	Nyu0300	[X]Other reactive arthropathies
62937	N01wK00	Reactive arthropathy of IP joint of toe
61906	N01w300	Reactive arthropathy of elbow
73921	Nyu0500	[X]Reactive arthropathy in other diseases CE
31559	N011x00	Sexually acquired reactive arthropathy of multiple sites
53334	N01w000	Reactive arthropathy of shoulder
53339	N01wB00	Reactive arthropathy of knee
101937	N01w700	Reactive arthropathy of PIP joint of finger
Rheumatic fever
48189	G00..00	Rheumatic fever without heart involvement
44756	G01..00	Rheumatic fever with heart involvement
34916	M15y600	Erythema marginatum in acute rheumatic fever
59942	G0y..00	Other specified acute rheumatic fever
764	G0...00	Acute rheumatic fever
107591	GA0..00	Carditis due to rheumatic fever
14840	G0z..00	Acute rheumatic fever NOS
101539	Gyu0.00	[X]Acute rheumatic fever
5927	14A1.00	H/O: rheumatic fever
Rheumatoid arthritis
27557	N043z00	Juvenile rheumatoid arthritis NOS
49067	N040B00	Rheumatoid arthritis of hip
50644	N043000	Juvenile rheumatoid arthropathy unspecified
16480	68F1.00	Rheumatoid arthritis screen
56202	Nyu1G00	[X]Seropositive rheumatoid arthritis, unspecified
36276	N043300	Monarticular juvenile rheumatoid arthritis
9707	N047.00	Seropositive errosive rheumatoid arthritis
48832	N040700	Rheumatoid arthritis of wrist
844	N040.00	Rheumatoid arthritis
49227	N042.00	Other rheumatoid arthropathy + visceral/systemic involvement
21358	N040200	Rheumatoid arthritis of shoulder
106092	9hR1.00	Except rheumatoid arthritis qual indicator: informed dissent
6766	ZV7y100	[V]Screening for rheumatoid arthritis
106118	9hR0.00	Except rheumatoid arthritis quality indicator: pt unsuitable
100914	N040400	Rheumatoid arthritis of acromioclavicular joint
43544	43c6.00	Rheumatoid arthritis screening test
42299	N040800	Rheumatoid arthritis of MCP joint
100776	N040C00	Rheumatoid arthritis of sacro-iliac joint
107963	N040300	Rheumatoid arthritis of sternoclavicular joint
107340	9mM..00	Rheumatoid arthritis monitoring invitation
70221	Nyu1200	[X]Other specified rheumatoid arthritis
8350	N040T00	Flare of rheumatoid arthritis
107791	N040E00	Rheumatoid arthritis of tibio-fibular joint
59738	N040500	Rheumatoid arthritis of elbow
41941	N040900	Rheumatoid arthritis of PIP joint of finger
44743	N040000	Rheumatoid arthritis of cervical spine
105507	66HB000	Rheumatoid arthritis annual review
93715	Nyu1100	[X]Other seropositive rheumatoid arthritis
107676	9mM2.00	Rheumatoid arthritis monitoring invitation third letter
107435	9mM0.00	Rheumatoid arthritis monitoring invitation first letter
47831	N043100	Acute polyarticular juvenile rheumatoid arthritis
37431	N042z00	Rheumatoid arthropathy + visceral/systemic involvement NOS
51239	N040F00	Rheumatoid arthritis of ankle
71784	N040J00	Rheumatoid arthritis of other tarsal joint
51238	N040K00	Rheumatoid arthritis of 1st MTP joint
27603	N04..00	Rheumatoid arthritis and other inflammatory polyarthropathy
31054	N040S00	Rheumatoid arthritis - multiple joint
14303	43b9.00	Rheumatoid arthritis particle agglutination test
62401	F371200	Polyneuropathy in rheumatoid arthritis
4186	N043.00	Juvenile rheumatoid arthritis - Still's disease
17412	66H..13	Rheumatoid arthrit. monitoring
63198	N040A00	Rheumatoid arthritis of DIP joint of finger
8435	12I1.00	FH: Rheumatoid arthritis
103829	38DZ000	Disease activity score 28 joint in rheumatoid arthritis
99414	N040L00	Rheumatoid arthritis of lesser MTP joint
73619	N040G00	Rheumatoid arthritis of subtalar joint
107606	9mM3.00	Rheumatoid arthritis monitoring verbal invitation
107575	9mM1.00	Rheumatoid arthritis monitoring invitation second letter
3944	N044.00	Chronic post-rheumatic arthropathy
6639	14G1.00	H/O: rheumatoid arthritis
100187	38DZ.00	Disease activity score in rheumatoid arthritis
12019	N04X.00	Seropositive rheumatoid arthritis, unspecified
28853	N04y012	Fibrosing alveolitis associated with rheumatoid arthritis
106093	9hR..00	Exception reporting: rheumatoid arthritis quality indicators
44203	N040100	Other rheumatoid arthritis of spine
6916	N040P00	Seronegative rheumatoid arthritis
21533	N043200	Pauciarticular juvenile rheumatoid arthritis
107112	N040M00	Rheumatoid arthritis of IP joint of toe
50863	N040D00	Rheumatoid arthritis of knee
31209	F396400	Myopathy due to rheumatoid arthritis
107797	9mM4.00	Rheumatoid arthritis monitoring telephone invitation
70658	N040H00	Rheumatoid arthritis of talonavicular joint
31360	N045500	Juvenile rheumatoid arthritis
102088	7P20300	Delivery of rehabilitation for rheumatoid arthritis
63365	N040600	Rheumatoid arthritis of distal radio-ulnar joint
106440	Nyu1000	[X]Rheumatoid arthritis+involvement/other organs or systems
Sarcoidosis
49454	F013.00	Meningitis due to sarcoidosis
3865	AD5..00	Sarcoidosis
73284	Cyu0600	[X]Sarcoidosis of other and combined sites
47718	N233200	Myositis in sarcoidosis
52519	F396500	Myopathy due to sarcoidosis
26405	J63A.00	Hepatic granulomas in sarcoidosis
49075	AD51.00	Sarcoidosis of lymph nodes
72595	AD54.00	Sarcoidosis of inferior turbinates
27769	AD53.00	Sarcoidosis of skin
55612	F326300	Multiple cranial nerve palsies in sarcoidosis
58841	AD52.00	Sarcoidosis of lung with sarcoidosis of lymph nodes
33980	AD50.00	Sarcoidosis of lung
40751	F374900	Polyneuropathy in sarcoidosis
3859	H57y200	Pulmonary sarcoidosis
Scleritis
40365	F4K0300	Anterior scleritis
19652	A173100	Tuberculous episcleritis
6783	F4K0200	Nodular episcleritis
28123	F4K0700	Posterior scleritis
44859	F4K0z00	Scleritis or episcleritis NOS
15996	F4K0.00	Scleritis and episcleritis
5318	F4K0.12	Scleritis
136	F4K0.11	Episcleritis
101293	FyuD800	[X]Scleritis+episcleritis in diseases CE
47820	F4K0100	Episcleritis periodica fugax
51523	F4K0600	Brawny scleritis
92243	A950.00	Syphilitic episcleritis
35599	F4K0000	Unspecified scleritis
Sjögren’s syndrome
21022	F396700	Myopathy due to Sjögren’s disease
47364	H57y300	Lung disease with Sjögren’s disease
2360	N002.00	Sicca (Sjögren’s) syndrome
11632	PH12.11	Sjogren - Larsson syndrome
11631	C37z.11	Marinesco-Sjogren syndrome
Systemic lupus erythematosus
47672	K01x400	Nephrotic syndrome in systemic lupus erythematosus
45726	ZRq9.00	Systemic lupus erythematosus disease activity index
58706	Nyu4300	[X]Other forms of systemic lupus erythematosus
29519	N000300	Systemic lupus erythematosus with organ or sys involv
31564	H57y400	Lung disease with systemic lupus erythematosus
51798	ZRq8.00	Systemic lupus activity measure
42719	N000z00	Systemic lupus erythematosus NOS
11920	N000400	Systemic lupus erythematosus with pericarditis
36942	N000200	Drug-induced systemic lupus erythematosus
106086	ZRq8.11	SLAM - Systemic lupus activity measure
7871	N000.00	Systemic lupus erythematosus
Systemic sclerosis
94996	H572.00	Lung disease with systemic sclerosis
71763	Nyu4500	[X]Other forms of systemic sclerosis
28417	N001.12	Systemic sclerosis
104363	N00y.11	Fibrosclerosis - systemic
44141	N001000	Progressive systemic sclerosis
57217	43aA.00	Pm-1 - Polymyositis-scleroderma antibody level
73485	M210000	Unspecified circumscribed scleroderma
55601	F396600	Myopathy due to scleroderma
3670	N001.00	Scleroderma
13248	12I3.00	FH: Scleroderma
107382	K0J0.00	Renal involvement in scleroderma
72288	M210z00	Circumscribed scleroderma NOS
24641	M210.00	Circumscribed scleroderma
25463	M210400	Linear scleroderma
Temporal arteritis
3275	G755100	Temporal arteritis
53789	Nyu4100	[X]Other giant cell arteritis
68403	G755z00	Giant cell arteritis NOS
10432	G755.00	Giant cell arteritis
29472	N200.00	Giant cell arteritis with polymyalgia rheumatica
Ulcerative colitis
5749	14C4.11	H/O: ulcerative colitis
33456	J410z00	Ulcerative proctocolitis NOS
104259	J413.00	Ulcerative pancolitis
22516	J410400	Exacerbation of ulcerative colitis
42822	J412.00	Ulcerative (chronic) ileocolitis
6650	J410.00	Ulcerative proctocolitis
704	J410100	Ulcerative colitis
12660	12E2.11	FH: Ulcerative colitis
53743	Jyu4100	[X]Other ulcerative colitis
48732	J410000	Ulcerative ileocolitis
17641	N031000	Arthropathy in ulcerative colitis
30433	J411.00	Ulcerative (chronic) enterocolitis
1784	J41..12	Ulcerative colitis and/or proctitis
71083	N045400	Juvenile arthritis in ulcerative colitis
Vitiligo
43328	F4E5311	Vitiligo of eyelid
975	M295100	Vitiligo
Wegener's granulomatosis
4810	G754.00	Wegener's granulomatosis
Smoking
7622	8CAL.00	Smoking cessation advice
2111	6791	Health ed. - smoking
11356	9N2k.00	Seen by smoking cessation advisor
18573	8H7i.00	Referral to smoking cessation advisor
74907	745H.00	Smoking cessation therapy
34126	13p0.00	Negotiated date for cessation of smoking
10742	8HTK.00	Referral to stop-smoking clinic
7130	9OO..12	Stop smoking monitoring admin.
42722	9OO4.00	Stop smoking monitor 1st lettr
18926	67H1.00	Lifestyle advice regarding smoking
11527	9N4M.00	DNA - Did not attend smoking cessation clinic
28834	9OO..00	Anti-smoking monitoring admin.
21637	9OOZ.00	Stop smoking monitor admin.NOS
32083	9OO..11	Stop smoking clinic admin.
40418	9OO2.00	Refuses stop smoking monitor
9045	ZG23300	Advice on smoking
58597	9OO8.00	Stop smoking monitor phone inv
60720	9OO5.00	Stop smoking monitor 2nd lettr
10184	67A3.00	Pregnancy smoking advice
16717	H310100	Smokers' cough
40417	9OO3.00	Stop smoking monitor default
53101	9OO7.00	Stop smoking monitor verb.inv.
41042	8CAg.00	Smoking cessation advice provided by community pharmacist
66387	9OO6.00	Stop smoking monitor 3rd lettr
24529	8I39.00	Nicotine replacement therapy refused
47273	ZRaM.00	Motives for smoking scale
59866	ZRh4.00	Reasons for smoking scale
49418	ZRh4.11	RFS - Reasons for smoking scale
93	137P.00	Cigarette smoker
10558	137R.00	Current smoker
1878	1374	Moderate smoker - 10-19 cigs/d
12944	1373	Light smoker - 1-9 cigs/day
1823	137P.11	Smoker
3568	1375	Heavy smoker - 20-39 cigs/day
12240	137G.00	Trying to give up smoking
12941	1372.11	Occasional smoker
12945	137M.00	Rolls own cigarettes
12958	1372	Trivial smoker - < 1 cig/day
12943	137J.00	Cigar smoker
12947	137H.00	Pipe smoker
12942	137..11	Smoker - amount smoked
1822	1376	Very heavy smoker - 40+cigs/d
30762	137d.00	Not interested in stopping smoking
12960	137Z.00	Tobacco consumption NOS
30423	137c.00	Thinking about stopping smoking
31114	137b.00	Ready to stop smoking
12965	137X.00	Cigarette consumption
12964	137C.00	Keeps trying to stop smoking
12952	137Q.00	Smoking started
12967	137a.00	Pipe tobacco consumption
12951	137Q.11	Smoking restarted
62686	137h.00	Minutes from waking to first tobacco consumption
12963	137Y.00	Cigar consumption
12966	137V.00	Smoking reduced
41979	137e.00	Smoking restarted
46654	137D.00	Admitted tobacco cons untrue ?
46321	137f.00	Reason for restarting smoking
100099	8IAj.00	Smoking cessation advice declined
104185	8IEM.00	Smoking cessation drug therapy declined
98154	8HkQ.00	Referral to NHS stop smoking service
104230	8IEK.00	Smoking cessation programme declined
98137	67H6.00	Brief intervention for smoking cessation
94958	745H400	Smoking cessation drug therapy
102361	9NS0200	Referral for smoking cessation service offered
90522	745Hz00	Smoking cessation therapy NOS
32687	E251.00	Tobacco dependence
106391	8IEo.00	Referral to smoking cessation service declined
103507	8CdB.00	Stop smoking service opportunity signposted
101851	9Ndg.00	Declined consent for follow-up by smoking cessation team
91708	745Hy00	Other specified smoking cessation therapy
101764	13p5000	Practice based smoking cessation programme start date
101338	137m.00	Failed attempt to stop smoking
96992	9kc..00	Smoking cessation - enhanced services administration
106359	8T08.00	Referral to smoking cessation service
105572	9OOB.00	Stop smoking invitation short message service text message
98245	8HBM.00	Stop smoking face to face follow-up
104086	9OOB000	Stop smoking invitation first SMS text message
107292	1PC..00	User of electronic cigarette
101385	9Ndf.00	Consent given for follow-up by smoking cessation team
68658	E251z00	Tobacco dependence NOS
98347	9ko..00	Current smoker annual review - enhanced services admin
102951	13p8.00	Lost to smoking cessation follow-up
35055	ZV6D800	[V]Tobacco abuse counselling
105501	137o.00	Waterpipe tobacco consumption
95610	E251000	Tobacco dependence, unspecified
33	1371	Never smoked tobacco
11788	1371.11	Non-smoker
90	137S.00	Ex smoker
60	137L.00	Current non-smoker
776	137K.00	Stopped smoking
12946	137F.00	Ex-smoker - amount unknown
12955	1379	Ex-moderate smoker (10-19/day)
12957	1378	Ex-light smoker (1-9/day)
12956	137A.00	Ex-heavy smoker (20-39/day)
12878	137T.00	Date ceased smoking
12961	1377	Ex-trivial smoker (<1/day)
12959	137B.00	Ex-very heavy smoker (40+/day)
26470	137N.00	Ex pipe smoker
19488	137O.00	Ex cigar smoker
97210	137j.00	Ex-cigarette smoker
6359	E023.00	Nicotine withdrawal
99838	137K000	Recently stopped smoking
100963	9km..11	Ex-smoker annual review
98447	9km..00	Ex-smoker annual review - enhanced services administration
72706	E251300	Tobacco dependence in remission

## Sheet: Sup Table 2
Supplementary Table 2. List of MEDCODES and Read Codes used to define gastric cancer anatomical subtypes
Medcode	Read Code	Read Term	Anatomical Subtype
8386	B11..00	Malignant neoplasm of stomach	Overlapping/unspecified
10368	B11.11	Gastric neoplasm	Overlapping/unspecified
14800	B11z.00	Malignant neoplasm of stomach NOS	Overlapping/unspecified
19318	B112.00	Malignant neoplasm of pyloric antrum of stomach	Non-cardia
21620	B111.00	Malignant neoplasm of pylorus of stomach	Non-cardia
22894	B110100	Malignant neoplasm of cardio-oesophageal junction of stomach	Cardia
32022	B110.00	Malignant neoplasm of cardia of stomach	Cardia
32362	B113.00	Malignant neoplasm of fundus of stomach	Non-cardia
37859	B110z00	Malignant neoplasm of cardia of stomach NOS	Cardia
41215	B111100	Malignant neoplasm of pyloric canal of stomach	Non-cardia
42193	B115.00	Malignant neoplasm of lesser curve of stomach unspecified	Non-cardia
43572	B114.00	Malignant neoplasm of body of stomach	Non-cardia
48237	B111000	Malignant neoplasm of prepylorus of stomach	Non-cardia
51690	B117.00	Malignant neoplasm, overlapping lesion of stomach	Overlapping/unspecified
55019	B11y.00	Malignant neoplasm of other specified site of stomach	Overlapping/unspecified
55434	B116.00	Malignant neoplasm of greater curve of stomach unspecified	Non-cardia
59092	B111z00	Malignant neoplasm of pylorus of stomach NOS	Non-cardia
65312	B11y000	Malignant neoplasm of anterior wall of stomach NEC	Non-cardia
65372	B11yz00	Malignant neoplasm of other specified site of stomach NOS	Overlapping/unspecified
94278	B110111	Malignant neoplasm of gastro-oesophageal junction	Cardia
96094	B119.00	Siewert type III adenocarcinoma	Cardia
96802	B11y100	Malignant neoplasm of posterior wall of stomach NEC	Non-cardia
97499	B118.00	Siewert type II adenocarcinoma	Cardia
100584	B110000	Malignant neoplasm of cardiac orifice of stomach	Cardia

## Sheet: Sup Table 3
Supplementary Table 3. Association between autoimmune conditions and gastric cancer adjusted for pernicious anaemia in the Clinical Practice Research Datalink (n=72,273)
Autoimmune condition	Cases	Controls	OR (95% CI)	p
	(N=6,586)	(N=65,687)
	N (%)	N (%)
Any autoimmune condition, excluding pernicious anaemia	661 (10.0)	6,287 (9.6)	1.00 (0.91–1.09)	0.93
Systemic/connective tissue	261 (4.0)	2,359 (3.6)	1.03 (0.89–1.19)	0.7
Ankylosing spondylitis	9 (0.1)	93 (0.1)	0.89 (0.43–1.84)	0.76
Behçet’s disease	^	8 (0.0)	1.38 (0.17–11.20)	0.76
Polymyalgia rheumatica	136 (2.1)	1,231 (1.9)	1.01 (0.82–1.25)	0.93
Polymyositis/Dermatomyositis	^	17 (0.0)	0.73 (0.10–5.55)	0.76
Systemic lupus erythematosus	^	40 (0.1)	0.58 (0.14–2.43)	0.46
Reiter’s syndrome	^	34 (0.1)	1.06 (0.32–3.49)	0.92
Rheumatoid arthritis	110 (1.7)	920 (1.4)	1.17 (0.94–1.45)	0.16
Sarcoidosis	7 (0.1)	80 (0.1)	0.79 (0.34–1.82)	0.58
Systemic sclerosis	^	15 (0.0)	2.08 (0.60–7.26)	0.25
Sjögren’s syndrome	7 (0.1)	54 (0.1)	1.10 (0.47–2.58)	0.83
Blood	7 (0.1)	56 (0.1)	1.08 (0.43–2.74)	0.87
Aplastic anaemia	^	^	14.00 (2.33–84.30)	< 0.01*
Hemolytic anaemia	^	^	N/A	N/A
Pure red cell aplasia	^	^	N/A	N/A
Thrombocytopenic purpura	^	48 (0.1)	0.49 (0.12–2.02)	0.32
Cardiovascular	43 (0.7)	437 (0.7)	0.95 (0.67–1.34)	0.76
Temporal arteritis	23 (0.3)	264 (0.4)	0.76 (0.45–1.26)	0.28
Chronic rheumatic heart disease	19 (0.3)	159 (0.2)	1.22 (0.76–1.96)	0.42
Polyarteritis nodosa	^	9 (0.0)	N/A	N/A
Wegener's granulomatosis	^	8 (0.0)	1.46 (0.18–11.90)	0.72
Endocrine	22 (0.3)	282 (0.4)	0.75 (0.47–1.20)	0.23
Addison's disease	^	23 (0.0)	1.35 (0.40–4.55)	0.63
Type 1 diabetes	14 (0.2)	200 (0.3)	0.68 (0.38–1.23)	0.2
Graves' disease	^	34 (0.1)	1.28 (0.45–3.66)	0.64
Hashimoto's thyroiditis	^	26 (0.0)	0.42 (0.06–3.11)	0.39
Skin and eye	302 (4.6)	2,741 (4.2)	1.06 (0.93–1.20)	0.41
Discoid lupus erythematosus	^	28 (0.0)	1.60 (0.56–4.59)	0.39
Erythema nodosum	13 (0.2)	65 (0.1)	1.64 (0.84–3.22)	0.15
Psoriasis	248 (3.8)	2,292 (3.5)	1.04 (0.90–1.20)	0.62
Scleritis	24 (0.4)	256 (0.4)	0.86 (0.54–1.36)	0.52
Localized scleroderma	^	13 (0.0)	1.62 (0.36–7.26)	0.53
Vitiligo	13 (0.2)	114 (0.2)	1.05 (0.56–1.96)	0.88
Gastrointestinal excluding pernicious anaemia	57 (0.9)	612 (0.9)	0.89 (0.67–1.20)	0.45
Celiac disease	13 (0.2)	137 (0.2)	0.91 (0.50–1.66)	0.76
Primary sclerosing cholangitis	^	6 (0.0)	N/A	N/A
Primary biliary cirrhosis	^	27 (0.0)	0.92 (0.22–3.90)	0.91
Crohn's disease	19 (0.3)	149 (0.2)	1.11 (0.66–1.87)	0.7
Autoimmune hepatitis	^	8 (0.0)	1.65 (0.20–13.70)	0.64
Ulcerative colitis	27 (0.4)	313 (0.5)	0.91 (0.60–1.37)	0.64
Nervous	19 (0.3)	195 (0.3)	0.92 (0.55–1.54)	0.75
Amyotrophic lateral sclerosis	^	^	N/A	N/A
Guillain-Barré syndrome	^	30 (0.0)	0.70 (0.17–2.92)	0.62
Multiple sclerosis	12 (0.2)	124 (0.2)	0.81 (0.41–1.61)	0.55
Myasthenia gravis	^	42 (0.1)	1.43 (0.55–3.69)	0.46
*p value is nominally statistically significant at a Type I error rate of 0.05
Cells with “^” represent counts of ≤5, which have been suppressed according to CPRD privacy standards.

## Sheet: Sup Table 4
Supplementary Table 4. Complete case analysis of the association between autoimmune conditions and gastric cancer in the Clinical Practice Research Datalink (n=44,762)
Autoimmune condition	Cases	Controls	OR (95% CI)	p
	(N=4,042)	(N=40,720)
	N (%)	N (%)
Any autoimmune condition	543 (13.4)	4891 (12.0)	1.17 (1.06–1.29)	<0.01*
Any autoimmune condition excluding pernicious anaemia	481 (11.9)	4610 (11.3)	1.08 (0.98–1.20)	0.12
Systemic/connective tissue	190 (4.7)	1704 (4.2)	1.20 (1.02–1.40)	0.03*
Ankylosing spondylitis	8 (0.2)	70 (0.2)	1.14 (0.54–2.41)	0.72
Behçet’s disease	^	7 (0.0)	1.00 (0.12–8.23)	1
Polymyalgia rheumatica	91 (2.3)	902 (2.2)	1.12 (0.89–1.40)	0.35
Polymyositis/Dermatomyositis	^	13 (0.0)	1.50 (0.33–6.76)	0.6
Systemic lupus erythematosus	^	32 (0.1)	N/A	N/A
Reiter’s syndrome	^	26 (0.1)	1.23 (0.36–4.29)	0.74
Rheumatoid arthritis	86 (2.1)	642 (1.6)	1.36 (1.08–1.72)	0.01*
Sarcoidosis	^	59 (0.1)	1.06 (0.41–2.70)	0.91
Systemic sclerosis	^	10 (0.0)	2.39 (0.47–12.10)	0.29
Sjögren’s syndrome	^	45 (0.1)	1.25 (0.49–3.23)	0.64
Blood	6 (0.1)	41 (0.1)	1.71 (0.68–4.28)	0.25
Aplastic anaemia	^	^	11.30 (0.81–158.00)	0.07
Hemolytic anaemia	^	^	N/A	N/A
Pure red cell aplasia	^	^	N/A	N/A
Thrombocytopenic purpura	^	35 (0.1)	1.43 (0.49–4.14)	0.52
Cardiovascular	27 (0.7)	300 (0.7)	0.97 (0.65–1.46)	0.9
Temporal arteritis	11 (0.3)	174 (0.4)	0.69 (0.37–1.29)	0.25
Chronic rheumatic heart disease	15 (0.4)	116 (0.3)	1.42 (0.81–2.47)	0.22
Polyarteritis nodosa	^	7 (0.0)	N/A	N/A
Wegener's granulomatosis	^	6 (0.0)	1.62 (0.19–14.10)	0.66
Endocrine	18 (0.4)	258 (0.6)	0.72 (0.45–1.18)	0.19
Addison's disease	^	17 (0.0)	2.07 (0.59–7.30)	0.26
Type 1 diabetes	12 (0.3)	190 (0.5)	0.64 (0.35–1.16)	0.14
Graves' disease	^	29 (0.1)	1.09 (0.23–3.67)	0.89
Hashimoto's thyroiditis	^	23 (0.1)	0.50 (0.07–3.75)	0.5
Skin and eye	215 (5.3)	2025 (5.0)	1.09 (0.94–1.26)	0.27
Discoid lupus erythematosus	^	17 (0.0)	1.59 (0.44–5.73)	0.48
Erythema nodosum	8 (0.2)	50 (0.1)	1.76 (0.81–3.82)	0.16
Psoriasis	176 (4.4)	1685 (4.1)	1.07 (0.91–1.26)	0.4
Scleritis	19 (0.5)	194 (0.5)	0.99 (0.61–1.60)	0.95
Localized scleroderma	^	9 (0.0)	1.14 (0.13–9.72)	0.9
Vitiligo	9 (0.2)	94 (0.2)	0.88 (0.44–1.78)	0.73
Gastrointestinal including pernicious anaemia	130 (3.2)	805 (2.0)	1.65 (1.36–2.00)	< 0.001**
Celiac disease	11 (0.3)	112 (0.3)	0.95 (0.51–1.79)	0.88
Primary sclerosing cholangitis	^	^	N/A	N/A
Primary biliary cirrhosis	^	21 (0.1)	1.08 (0.25–4.69)	0.92
Crohn's disease	16 (0.4)	113 (0.3)	1.26 (0.72–2.18)	0.42
Autoimmune hepatitis	^	8 (0.0)	2.49 (0.51–12.00)	0.26
Pernicious anaemia	89 (2.2)	358 (0.9)	2.62 (2.05–3.35)	< 0.001**
Ulcerative colitis	19 (0.5)	229 (0.6)	0.85 (0.53–1.37)	0.5
Gastrointestinal excluding pernicious anaemia	44 (1.1)	467 (1.1)	0.92 (0.67–1.26)	0.6
Nervous	14 (0.3)	127 (0.3)	1.06 (0.61–1.85)	0.84
Amyotrophic lateral sclerosis	^	^	N/A	N/A
Guillain-Barré syndrome	^	26 (0.1)	0.85 (0.20–3.67)	0.83
Multiple sclerosis	8 (0.2)	78 (0.2)	0.93 (0.45–1.95)	0.85
Myasthenia gravis	^	24 (0.1)	1.66 (0.57–4.85)	0.36
Odds ratios (OR) and 95% confidence intervals (CI) calculated using conditional logistic regression adjusted for age (in years), sex (binary), body mass index (<20, 20-24, 25-29, 30-39, ≥40 kg/m2, unspecified), and smoking status (never, former, current, unspecified).
N/A labels are for ORs that were inestimable due to lack of observations.
*p value is nominally statistically significant at a Type I error rate of 0.05
**p value is statistically significant with a Bonferroni correction factor of 34 (i.e., at an uncorrected Type I error rate of 0.00147).
Cells with “^” represent counts of ≤5, which have been suppressed according to CPRD privacy standards.

## Sheet: Sup Table 5
Supplementary Table 5. Sensitivity analysis with exposure defined as having at least two diagnoses of the same autoimmune condition before index date (n = 72,273)
Autoimmune condition	Cases	Controls	OR (95% CI)	p
	(N=6,586)	(N=65,687)
	N (%)	N (%)
Any autoimmune condition	347 (5.3)	2970 (4.5)	1.16 (1.03–1.31)	0.02*
Any autoimmune condition, excluding pernicious anaemia	322 (4.9)	2891 (4.4)	1.09 (0.96–1.24)	0.18
Systemic/connective tissue	132 (2.0)	1254 (1.9)	0.99 (0.81–1.21)	0.93
Ankylosing spondylitis	^	24 (0.0)	0.82 (0.19–3.45)	0.78
Behçet’s disease	^	^	N/A	N/A
Polymyalgia rheumatica	75 (1.1)	699 (1.1)	0.99 (0.75–1.31)	0.96
Polymyositis/Dermatomyositis	^	^	N/A	N/A
Systemic lupus erythematosus	^	16 (0.0)	N/A	N/A
Reiter’s syndrome	^	^	18.40 (1.67–204.00)	0.02*
Rheumatoid arthritis	56 (0.9)	498 (0.8)	1.12 (0.84–1.50)	0.45
Sarcoidosis	^	19 (0.0)	0.51 (0.07–3.81)	0.51
Systemic sclerosis	^	7 (0.0)	N/A	N/A
Sjögren’s syndrome	^	13 (0.0)	0.73 (0.10–5.61)	0.77
Blood	^	15 (0.0)	1.55 (0.35–6.88)	0.57
Aplastic anaemia	^	^	N/A	N/A
Hemolytic anaemia	^	^	N/A	N/A
Pure red cell aplasia	^	^	N/A	N/A
Thrombocytopenic purpura	^	13 (0.0)	N/A	N/A
Cardiovascular	16 (0.2)	116 (0.2)	1.30 (0.71–2.39)	0.39
Temporal arteritis	15 (0.2)	105 (0.2)	1.36 (0.72–2.56)	0.34
Chronic rheumatic heart disease	^	8 (0.0)	1.23 (0.15–9.80)	0.85
Polyarteritis nodosa	^	^	N/A	N/A
Wegener's granulomatosis	^	^	N/A	N/A
Endocrine	7 (0.1)	64 (0.1)	1.05 (0.45–2.43)	0.91
Addison's disease	^	10 (0.0)	1.10 (0.14–8.72)	0.93
Type 1 diabetes	^	46 (0.1)	0.97 (0.35–2.72)	0.96
Graves' disease	^	6 (0.0)	2.04 (0.24–17.50)	0.52
Hashimoto's thyroiditis	^	^	N/A	N/A
Skin and eye	145 (2.2)	1175 (1.8)	1.22 (1.02–1.46)	0.03*
Discoid lupus erythematosus	^	10 (0.0)	2.93 (0.81–10.70)	0.1
Erythema nodosum	^	9 (0.0)	4.38 (1.13–17.00)	0.03*
Psoriasis	129 (2.0)	1082 (1.6)	1.18 (0.98–1.43)	0.08
Scleritis	8 (0.1)	47 (0.1)	1.61 (0.72–3.59)	0.25
Localized scleroderma	^	7 (0.0)	N/A	N/A
Vitiligo	^	24 (0.0)	0.49 (0.07–3.63)	0.48
Gastrointestinal including pernicious anaemia	53 (0.8)	357 (0.5)	1.58 (1.18–2.12)	< 0.01*
Celiac disease	^	56 (0.1)	0.91 (0.36–2.27)	0.83
Primary sclerosing cholangitis	^	^	N/A	N/A
Primary biliary cirrhosis	^	10 (0.0)	1.09 (0.14–8.62)	0.94
Crohn's disease	^	73 (0.1)	0.59 (0.21–1.60)	0.3
Autoimmune hepatitis	^	^	N/A	N/A
Pernicious anaemia	30 (0.5)	89 (0.1)	3.78 (2.46–5.81)	< 0.001*
Ulcerative colitis	14 (0.2)	136 (0.2)	1.11 (0.64–1.93)	0.71
Gastrointestinal excluding pernicious anaemia	23 (0.3)	273 (0.4)	0.90 (0.58–1.37)	0.62
Nervous	10 (0.2)	89 (0.1)	1.23 (0.64–2.38)	0.53
Amyotrophic lateral sclerosis	^	^	N/A	N/A
Guillain-Barré syndrome	^	11 (0.0)	1.10 (0.14–8.72)	0.93
Multiple sclerosis	^	61 (0.1)	0.88 (0.35–2.19)	0.78
Myasthenia gravis	^	17 (0.0)	2.66 (0.88–8.01)	0.08
Odds ratios (OR) and 95% confidence intervals (CI) calculated using conditional logistic regression adjusted for age (in years), sex (binary), body mass index ((<20, 20-24, 25-29, 30-39, ≥40 kg/m2, unspecified), and smoking status (never, former, current, unspecified).
N/A labels are for ORs that were inestimable due to lack of observations.
*p value is nominally statistically significant at a Type I error rate of 0.05
**p value is statistically significant with a Bonferroni correction factor of 34 (i.e., at an uncorrected Type I error rate of 0.00147).
Autoimmune condition groupings comprise: systemic/connective tissue (ankylosing spondylitis, Behçet’s disease, polymyalgia rheumatica, polymyositis/dermatomyositis, systemic lupus erythematosus, Reiter’s syndrome, rheumatoid arthritis, sarcoidosis, systemic sclerosis, Sjögren’s syndrome), blood (aplastic anaemia, hemolytic anaemia, pure red cell aplasia, thrombocytopenic purpura), cardiovascular …
Cells with “^” represent counts of ≤5, which have been suppressed according to CPRD privacy standards.

## Sheet: Sup Table 6
Supplementary Table 6. Comparison of associations between autoimmune conditions and gastric cancer in prospective studies and fixed effect meta-analysis
Autoimmune condition	Pooled estimate (95% CI)												Clinical Practice Research Datalink (Present Study)				SEER-Medicare (Song 2022)				UK Biobank (He 2021)	Sweden (Hemminki 2012)	Veterans (Landgren 2011)
	All sites	I2 (%)	pCochrane’s Q	Cardia	I2 (%)	pCochrane’s Q	Non-cardia	I2 (%)	pCochrane’s Q	Overlapping/unspecified	I2 (%)	pCochrane’s Q	All sites	Cardia	Non-cardia	Overlapping/unspecified	All sites	Cardia	Non-cardia	Others/unspecified	All sites	All sites	All sites
	OR (95% CI)												OR (95% CI)				OR (95% CI)				HR (95% CI)	SIR (95% CI)	RR (95% CI)
Any autoimmune condition	1.17 (1.14–1.21)*	88.7	< 0.001	1.08 (1.02–1.14)*	0	0.8	1.16 (1.11–1.21)*	0	0.59	1.21 (1.15–1.28)*	87.2	< 0.01	1.10 (1.01–1.20)*	1.05 (0.85–1.30)	1.23 (1.00–1.50)*	1.08 (0.97–1.20)	1.16 (1.13–1.20)	1.08 (1.02–1.15)*	1.16 (1.11–1.21)*	1.28 (1.20–1.36)	N/A	1.36 (1.27–1.46)*	N/A
Systemic/connective tissue
Ankylosing spondylitis	1.07 (0.82–1.33)	0	0.81	1.00 (0.38–1.62)	0	0.51	1.15 (0.60–1.71)	0	0.68	1.05 (0.43–1.67)	52.9	0.15	0.90 (0.44–1.86)	2.16 (0.61–7.62)	0.66 (0.09–4.96)	0.67 (0.24–1.85)	1.21 (0.87–1.70)	0.96 (0.52–1.78)	1.18 (0.74–1.88)	1.61 (0.91–2.86)	N/A	0.92 (0.49–1.57)	1.08 (0.69–1.67)
Behçet’s disease	1.65 (0.63–2.67)	0	0.91	N/A	N/A	N/A	N/A	N/A	N/A	N/A	N/A	N/A	1.35 (0.17–11.00)	N/A	N/A	1.57 (0.19–13.00)	N/A	N/A	N/A	N/A	N/A	1.66 (0.83–2.90)	N/A
Polymyalgia rheumatica	1.02 (0.92–1.12)	64.7	0.06	1.00 (0.80–1.21)	0	0.54	1.06 (0.98–1.14)	0	0.94	0.99 (0.82–1.16)	0	0.86	1.01 (0.82–1.25)	1.20 (0.71–2.04)	1.04 (0.64–1.68)	0.97 (0.74–1.26)	0.98 (0.87–1.10)	0.98 (0.79–1.22)	0.97 (0.83–1.14)	1.00 (0.81–1.25)	N/A	1.45 (1.11–1.85)*	N/A
Polymyositis/Dermatomyositis	0.87 (0.50–1.24)	8.6	0.34	N/A	N/A	N/A	N/A	N/A	N/A	N/A	N/A	N/A	0.72 (0.10–5.50)	3.34 (0.35–32.10)	N/A	N/A	0.83 (0.54–1.29)	N/A	N/A	N/A	N/A	2.74 (0.99–6.01)	N/A
Systemic lupus erythematosus	0.99 (0.83–1.15)	0	0.8	N/A	N/A	N/A	N/A	N/A	N/A	1.23 (0.80–1.67)	0	0.45	0.56 (0.14–2.35)	N/A	N/A	0.71 (0.17–3.00)	1.00 (0.81–1.23)	0.82 (0.53–1.28)	0.95 (0.71–1.26)	1.29 (0.91–1.83)	N/A	1.20 (0.57–2.21)	1.53 (0.73–3.21)
Reiter’s syndrome	N/A	N/A	N/A	N/A	N/A	N/A	N/A	N/A	N/A	N/A	N/A	N/A	1.05 (0.32–3.46)	1.95 (0.23–16.70)	N/A	0.94 (0.22–4.03)	N/A	N/A	N/A	N/A	N/A	N/A	N/A
Rheumatoid arthritis	1.04 (0.98–1.10)	0	0.45	0.94 (0.82–1.05)	0	0.48	1.06 (0.98–1.14)	0	0.47	1.12 (1.01–1.23)*	0	0.95	1.18 (0.95–1.46)	1.19 (0.68–2.09)	1.30 (0.81–2.11)	1.13 (0.87–1.48)	1.04 (0.98–1.11)	0.93 (0.82–1.05)	1.06 (0.98–1.14)	1.12 (1.01–1.25)*	0.29 (0.04–2.10)	1.07 (0.82–1.38)	0.98 (0.82–1.18)
Sarcoidosis	1.06 (0.81–1.32)	48.1	0.12	N/A	N/A	N/A	1.37 (0.82–1.92)	0	0.83	0.87 (0.31–1.44)	75.4	0.04	0.78 (0.34–1.80)	2.15 (0.62–7.47)	0.96 (0.12–7.47)	0.38 (0.09–1.57)	1.17 (0.85–1.61)	N/A	1.38 (0.93–2.05)	1.56 (0.92–2.67)	N/A	1.45 (0.98–2.06)	0.57 (0.24–1.37)
Systemic sclerosis	1.25 (0.84–1.66)	0	0.95	1.71 (0.63–2.79)	0	0.84	N/A	N/A	N/A	1.48 (0.58–2.38)	0	0.88	2.08 (0.60–7.25)	9.66 (0.60–155.00)	N/A	1.76 ().39–7.97)	1.26 (0.89–1.79)	1.71 (0.94–3.10)	1.03 (0.62–1.69)	1.46 (0.80–2.65)	N/A	1.32 (0.12–4.87)	1.04 (0.39–2.77)
Sjögren’s syndrome	0.86 (0.66–1.06)	0.1	0.37	0.93 (0.49–1.37)	0	0.63	N/A	N/A	N/A	0.82 (0.44–1.19)	0	0.61	1.16 (0.49–2.70)	2.04 (0.44–9.53)	N/A	1.19 (0.42–3.39)	0.82 (0.64–1.05)	0.92 (0.58–1.46)	0.80 (0.58–1.12)	0.79 (0.49–1.27)	N/A	1.42 (0.73–2.48)	N/A
Blood
Aplastic anaemia	1.08 (0.64–1.53)	0	0.47	N/A	N/A	N/A	N/A	N/A	N/A	N/A	N/A	N/A	14.00 (2.33–84.20)	N/A	N/A	9.82 (1.38–70.00)*	1.08 (0.72–1.61)	N/A	1.09 (0.65–1.84)	N/A	N/A	N/A	N/A
Hemolytic anaemia	0.96 (0.48–1.44)	0	0.79	N/A	N/A	N/A	N/A	N/A	N/A	N/A	N/A	N/A	N/A	N/A	N/A	N/A	0.93 (0.54–1.61)	N/A	N/A	N/A	N/A	N/A	1.10 (0.46–2.65)
Pure red cell aplasia	N/A	N/A	N/A	N/A	N/A	N/A	N/A	N/A	N/A	N/A	N/A	N/A	N/A	N/A	N/A	N/A	1.40 (1.17–1.66)	1.00 (0.69–1.46)	1.50 (1.20–1.87)*	1.56 (1.15–2.11)*	N/A	N/A	N/A
Thrombocytopenic purpura	0.90 (0.55–1.24)	62.7	0.05	N/A	N/A	N/A	1.56 (0.69–2.43)	0	0.73	N/A	N/A	N/A	0.50 (0.12–2.08)	1.67 (0.20–13.90)	0.94 (0.12–7.43)	N/A	1.46 (0.98–2.18)	N/A	1.60 (0.94–2.73)	N/A	N/A	3.04 (1.09–6.66)*	0.58 (0.28–1.22)
Cardiovascular
Temporal arteritis	0.80 (0.63–0.97)*	0	0.79	0.98 (0.57–1.38)	0	0.71	0.84 (0.58–1.10)	0	0.99	0.64 (0.37–0.90)*	0	0.69	0.75 (0.45–1.24)	0.72 (0.17–3.03)	0.85 (0.30–2.36)	0.79 (0.46–1.36)	0.81 (0.64–1.02)	1.00 (0.66–1.51)	0.84 (0.61–1.14)	0.60 (0.36–0.99)*	N/A	N/A	N/A
Chronic rheumatic heart disease	1.00 (0.93–1.07)	26.5	0.25	1.10 (0.95–1.25)	13.5	0.28	0.89 (0.79–1.00)	16.8	0.27	1.07 (0.91–1.22)	0	0.75	1.21 (0.75–1.95)	0.37 (0.05–2.73)	2.48 (0.93–6.61)	1.17 (0.66–2.08)	0.98 (0.91–1.07)	1.11 (0.96–1.27)	0.89 (0.79–1.00)	1.06 (0.91–1.23)	0.53 (0.07–3.81)	1.40 (1.07–1.81)*	1.00 (0.83–1.21)
Polyarteritis nodosa	N/A	N/A	N/A	N/A	N/A	N/A	N/A	N/A	N/A	N/A	N/A	N/A	N/A	N/A	N/A	N/A	N/A	N/A	N/A	N/A	N/A	1.02 (0.71–1.42)	N/A
Wegener's granulomatosis	0.50 (0.00–1.76)	0	0.74	N/A	N/A	N/A	N/A	N/A	N/A	N/A	N/A	N/A	1.43 (0.18–11.60)	N/A	N/A	1.63 (0.20–13.50)	N/A	N/A	N/A	N/A	N/A	0.45 (0.00–2.59)	N/A
Endocrine
Addison's disease	0.86 (0.66–1.07)	46.4	0.13	N/A	N/A	N/A	N/A	N/A	N/A	1.08 (0.61–1.55)	0	0.62	1.42 (0.42–4.75)	N/A	N/A	1.76 (0.52–6.00)	0.81 (0.62–1.05)	0.62 (0.36–1.06)	0.80 (0.56–1.15)	1.06 (0.68–1.64)	N/A	2.74 (1.24–5.23)*	1.62 (0.84–3.11)
Type 1 diabetes	0.80 (0.38–1.21)	9.9	0.33	N/A	N/A	N/A	N/A	N/A	N/A	N/A	N/A	N/A	0.71 (0.40–1.28)	0.80 (0.25–2.60)	0.65 (0.16–2.72)	0.70 (0.33–1.52)	N/A	N/A	N/A	N/A	1.15 (0.43–3.11)	2.64 (0.83–6.21)	N/A
Graves' disease	1.28 (1.11–1.45)*	0	0.89	0.98 (0.58–1.38)	0	0.77	1.48 (1.14–1.83)*	0	0.95	1.16 (0.74–1.57)	0	0.78	1.33 (0.47–3.79)	5.06 (0.46–55.80)	1.69 (0.20–14.00)	0.90 (0.21–3.85)	1.28 (1.06–1.55)	0.98 (0.66–1.46)	1.48 (1.17–1.86)*	1.17 (0.82–1.68)	5.90 (1.47–23.80)	1.31 (1.07–1.59)*	1.07 (0.61–1.88)
Hashimoto's thyroiditis	1.11 (0.90–1.31)	0	0.5	N/A	N/A	N/A	N/A	N/A	N/A	N/A	N/A	N/A	0.45 (0.06–3.30)	N/A	N/A	N/A	1.08 (0.88–1.33)	1.07 (0.73–1.55)	1.15 (0.88–1.51)	1.00 (0.67–1.50)	N/A	1.34 (0.87–1.96)	N/A
Skin and eye
Discoid lupus erythematosus	0.92 (0.62–1.22)	0	0.81	N/A	N/A	N/A	N/A	N/A	N/A	1.27 (0.54–2.00)	0	0.58	1.56 (0.54–4.49)	N/A	N/A	1.96 (0.67–5.75)	0.90 (0.62–1.29)	N/A	0.71 (0.42–1.21)	1.21 (0.67–2.19)	N/A	N/A	0.95 (0.48–1.90)
Erythema nodosum	N/A	N/A	N/A	N/A	N/A	N/A	N/A	N/A	N/A	N/A	N/A	N/A	1.63 (0.83–3.19)	N/A	2.89 (0.60–13.90)	1.77 (0.83–3.77)	N/A	N/A	N/A	N/A	N/A	N/A	N/A
Psoriasis	1.05 (0.97–1.13)	0	0.74	1.12 (0.95–1.29)	0	0.5	0.94 (0.81–1.06)	0	0.83	1.04 (0.90–1.17)	0	0.72	1.04 (0.90–1.20)	1.01 (0.72–1.43)	0.97 (0.68–1.37)	1.06 (0.89–1.26)	1.02 (0.92–1.13)	1.15 (0.98–1.36)	0.93 (0.81–1.08)	1.01 (0.83–1.23)	1.07 (0.27–4.30)	1.28 (0.94–1.69)	1.11 (0.88–1.41)
Scleritis	0.91 (0.65–1.17)	0	0.77	0.89 (0.32–1.46)	0	0.36	0.81 (0.43–1.19)	39.1	0.2	0.83 (0.43–1.24)	18.7	0.27	0.86 (0.55–1.37)	0.59 (0.18–1.89)	1.98 (0.87–4.52)	0.69 (0.36–1.31)	0.94 (0.67–1.33)	1.13 (0.60–2.12)	0.76 (0.47–1.25)	1.19 (0.66–2.15)	N/A	N/A	N/A
Localized scleroderma	1.21 (0.90–1.52)	0	0.71	1.54 (0.78–2.31)	0	0.84	N/A	N/A	N/A	0.98 (0.41–1.56)	0	0.96	1.62 (0.36–7.26)	9.66 (0.60–155.00)	N/A	1.08 (0.14–8.56)	1.16 (0.87–1.54)	1.54 (0.95–2.48)	1.13 (0.77–1.66)	0.98 (0.56–1.72)	N/A	1.56 (0.70–2.55)	N/A
Vitiligo	1.07 (0.72–1.42)	0	0.92	N/A	N/A	N/A	1.15 (0.62–1.68)	0	0.8	N/A	N/A	N/A	1.10 (0.59–2.04)	2.47 (0.83–7.40)	1.42 (0.43–4.78)	0.64 (0.23–1.75)	1.06 (0.74–1.53)	N/A	1.13 (0.71–1.80)	N/A	N/A	N/A	N/A
Gastrointestinal
Celiac disease	0.65 (0.44–0.87)*	0	0.51	N/A	N/A	N/A	0.70 (0.28–1.12)	0	0.57	N/A	N/A	N/A	0.98 (0.54–1.77)	1.15 (0.27–4.98)	1.22 (0.37–4.07)	0.87 (0.40–1.89)	0.58 (0.37–0.92)	N/A	0.67 (0.36–1.23)	N/A	N/A	N/A	N/A
Primary sclerosing cholangitis	N/A	N/A	N/A	N/A	N/A	N/A	N/A	N/A	N/A	N/A	N/A	N/A	N/A	N/A	N/A	N/A	1.31 (1.05–1.63)	0.85 (0.52–1.39)	1.64 (1.26–2.13)*	1.03 (0.66–1.63)	N/A	N/A	N/A
Primary biliary cirrhosis	1.66 (1.35–1.97)*	0	0.85	N/A	N/A	N/A	N/A	N/A	N/A	N/A	N/A	N/A	0.91 (0.21–3.85)	N/A	N/A	1.44 (0.33–6.34)	1.70 (1.05–1.77)*	N/A	N/A	N/A	N/A	1.29 (0.12–4.75)	1.66 (1.10–2.51)*
Crohn's disease	0.95 (0.79–1.11)	0	0.82	0.74 (0.43–1.06)	0	0.42	1.16 (0.84–1.49)	0	0.87	1.03 (0.65–1.41)	0	0.32	1.17 (0.69–1.96)	0.31 (0.04–2.25)	1.33 (0.40–4.49)	1.47 (0.80–2.69)	N/A	0.78 (0.52–1.18)	1.16 (0.88–1.53)	0.95 (0.62–1.45)	1.43 (0.36–5.75)	0.87 (0.63–1.17)	0.76 (0.38–1.52)
Autoimmune hepatitis	N/A	N/A	N/A	N/A	N/A	N/A	N/A	N/A	N/A	N/A	N/A	N/A	1.65 (0.20–13.70)	N/A	N/A	2.43 (0.27–21.80)	1.00 (0.81–1.24)	N/A	N/A	N/A	N/A	N/A	N/A
Pernicious anaemia	2.05 (1.92–2.17)*	92.7	< 0.001	1.28 (1.10–1.46)*	0	0.55	2.04 (1.87–2.22)*	65.6	0.09	2.49 (2.24–2.74)	0	0.55	2.75 (2.19–3.44)	1.71 (0.80–3.65)	3.91 (2.31–6.62)**	2.70 (2.07–3.53)**	1.93 (1.80–2.06)*	1.27 (1.10–1.46)	2.03 (1.86–2.21)*	2.46 (2.21–2.74)*	N/A	4.09 (3.36–4.94)*	3.17 (2.47–4.07)*
Ulcerative colitis	1.03 (0.89–1.18)	0	0.9	1.05 (0.76–1.35)	71.8	0.06	1.00 (0.76–1.23)	0	0.44	1.05 (0.77–1.34)	0	0.7	0.91 (0.60–1.37)	0.47 (0.15–1.50)	0.64 (0.20–2.07)	1.15 (0.72–1.86)	1.07 (0.91–1.26)	1.19 (0.91–1.56)	1.02 (0.81–1.29)	1.02 (0.74–1.40)	1.15 (0.37–3.60)	0.88 (0.49–1.45)	1.11 (0.70–1.76)
Nervous													0.95 (0.57–1.58)
Amyotrophic lateral sclerosis	0.92 (0.34–1.50)	0	0.94	N/A	N/A	N/A	N/A	N/A	N/A	N/A	N/A	N/A	N/A	N/A	N/A	N/A	N/A	N/A	N/A	N/A	N/A	0.96 (0.25–2.49)	0.91 (0.45–1.81)
Guillain-Barré syndrome	1.06 (0.60–1.53)	0	0.58	N/A	N/A	N/A	N/A	N/A	N/A	N/A	N/A	N/A	0.70 (0.17–2.92)	N/A	N/A	0.98 (0.23–4.17)	1.11 (0.72–1.71)	N/A	1.12 (0.63–1.99)	N/A	N/A	N/A	N/A
Multiple sclerosis	0.73 (0.56–0.90)*	0	0.78	0.97 (0.47–1.48)	0	0.94	0.73 (0.38–1.08)	0	0.84	0.85 (0.40–1.30)	0	0.73	0.83 (0.42–1.64)	1.06 (0.25–4.55)	0.91 (0.21–3.89)	0.74 (0.30–1.84)	0.83 (0.61–1.14)	0.97 (0.58–1.62)	0.72 (0.45–1.16)	0.91 (0.51–1.63)	1.21 (0.17–8.74)	0.55 (0.28–0.97)*	0.71 (0.45–1.13)
Myasthenia gravis	1.26 (1.06–1.47)*	0	0.41	1.00 (0.40–1.61)	0	0.77	0.94 (0.46–1.42)	0	0.83	1.19 (0.48–1.90)	0	0.99	1.52 (0.59–3.90)	5.12 (0.46–56.50)	1.70 (0.20–14.10)	1.20 (0.36–3.97)	1.02 (0.72–1.43)	1.00 (0.56–1.77)	0.94 (0.57–1.53)	1.19 (0.64–2.19)	5.03 (0.70–36.30)	1.38 (1.14–1.65)*	N/A
*Statistically significant at a Type I error rate of 0.05
OR = Odds Ratio; SIR = Standardized Incidence Ratio; RR = Relative Risk

## Sheet: Sup Table 7
Supplementary Table 7. Comparison of associations between autoimmune conditions and pernicious anaemia in prospective studies and fixed effect meta-analysis
Autoimmune Condition	Pooled Estimate			Clinical Practice Research Datalink (Present Study)	SEER-Medicare (Song 2022)
	OR (95% CI)	I2 (%)	pCochrane’s Q	OR (95% CI)	OR (95% CI)
Systemic/connective tissue
Ankylosing spondylitis	N/A	N/A	N/A	2.83 (0.47–9.01)	N/A
Behçet’s disease	N/A	N/A	N/A	N/A	N/A
Polymyalgia rheumatica	1.33 (1.01–1.65)*	0	0.49	1.60 (0.92–2.59)	1.28 (0.98–1.68)
Polymyositis/Dermatomyositis	N/A	N/A	N/A	N/A	2.82 (1.34–5.95)*
Systemic lupus erythematosus	N/A	N/A	N/A	N/A	1.56 (0.98–2.46)
Rheumatoid arthritis	1.77 (1.53–2.00)*	0	0.45	2.21 (1.26–3.58)*	1.75 (1.53–2.01)
Sarcoidosis	N/A	N/A	N/A	N/A	N/A
Systemic sclerosis	N/A	N/A	N/A	N/A	N/A
Sjögren’s syndrome	0.87 (0.33–1.42)	46.8	0.17	6.76 (1.64–18.50)*	0.85 (0.47–1.56)
Blood
Aplastic anaemia	N/A	N/A	N/A	N/A	4.54 (2.47–8.35)*
Hemolytic anaemia	1.43 (0.00–3.48)	0	0.59	29.80 (1.51–206.00)*	1.42 (0.45–4.54)
Pure red cell aplasia	N/A	N/A	N/A	N/A	2.83 (2.03–3.95)*
Thrombocytopenic purpura	N/A	N/A	N/A	2.85 (0.16–13.10)	N/A
Cardiovascular
Temporal arteritis	1.00 (0.52–1.47)	0	0.33	0.50 (0.03–2.24)	1.11 (0.70–1.76)
Chronic rheumatic heart disease	0.96 (0.76–1.16)	0	0.92	0.86 (0.05–3.85)	0.96 (0.78–1.19)
Polyarteritis nodosa	N/A	N/A	N/A	N/A	N/A
Wegener's granulomatosis	N/A	N/A	N/A	N/A	N/A
Endocrine
Addison's disease	N/A	N/A	N/A	N/A	2.17 (1.32–3.56)*
Type 1 diabetes	N/A	N/A	N/A	3.78 (1.48–7.85)*	N/A
Graves' disease	N/A	N/A	N/A	N/A	0.93 (0.55–1.57)
Hashimoto's thyroiditis	N/A	N/A	N/A	N/A	1.41 (0.91–2.18)
Skin and eye
Discoid lupus erythematosus	N/A	N/A	N/A	N/A	N/A
Erythema nodosum	N/A	N/A	N/A	2.08 (0.12–9.46)	N/A
Psoriasis	0.91 (0.67–1.14)	19.7	0.26	1.18 (0.73–1.80)	0.84 (0.61–1.14)
Scleritis	N/A	N/A	N/A	1.02 (0.17–3.18)	N/A
Localized scleroderma	N/A	N/A	N/A	N/A	1.40 (0.74–2.64)
Vitiligo	N/A	N/A	N/A	7.09 (2.76–14.90)*	N/A
Gastrointestinal excluding pernicious anaemia
Celiac disease	3.00 (1.21–4.80)*	49.7	0.16	6.40 (2.69–12.80)*	2.51 (1.24–5.08)*
Primary sclerosing cholangitis	N/A	N/A	N/A	N/A	1.59 (0.93–2.74)
Primary biliary cirrhosis	N/A	N/A	N/A	N/A	N/A
Crohn's disease	3.84 (2.50–5.17)*	36.3	0.21	7.09 (3.17–13.70)*	3.61 (2.48–5.25)*
Autoimmune hepatitis	N/A	N/A	N/A	17.50 (0.93–99.08)	N/A
Ulcerative colitis	1.62 (1.03–2.21)*	0	0.58	2.15 (0.76–4.69)	1.57 (1.07–2.31)*
Nervous
Amyotrophic lateral sclerosis	N/A	N/A	N/A	N/A	N/A
Guillain-Barré syndrome	N/A	N/A	N/A	N/A	N/A
Multiple sclerosis	N/A	N/A	N/A	1.13 (0.06–5.07)	N/A
Myasthenia gravis	N/A	N/A	N/A	3.53 (0.20–16.30)	N/A
*Statistically significant at a Type I error rate of 0.05
OR = Odds Ratio, CI = Confidence Interval
